# Supplementary material for: A qualitative investigation of experiences of care and illness perceptions related to self-management behaviors in chronic kidney disease
Source: Health Psychol Behav Med. 2026 Jul 8;14(1):2699481. doi: 10.1080/21642850.2026.2699481 (PMC13353484; doi:10.1080/21642850.2026.2699481)
Supplement: Supplementary material — Appendix III.xlsx [file RHPB_A_2699481_SM8456.xlsx]

## Sheet: Quotes
	Identity	Consequences	Comtrol beliefs	Coherence	Timeline	Emotional reactions
Definitions of care			Well I have not really received any like care. It is more of this what I am doing myself, this diet stuff. Or well, I do have that medication of course, I’ve gotten the blood pressure medication and that has been followed-up. So [the blood pressure] has been good, so at least the blood pressure treatment has gone well. P14	There are a lot of familiar terms and medications, but like what do they actually do, I felt the need to know more. Like so far it has been sort of automated, like I pop the pills and they do their thing, but it would be good to know - and I do sort of know that some are for blood pressure etc, but I don’t know why I need all of them. Maybe [the education session] awoke some medical interest towa…
			Effects of treatment. I can’t say anything about that yet, as I have not received any care, so that wil ehm, that will become clear once I start receiving the first dialysis treatments like what happens to me P9
Continuity of care	…when I come to [the hospital] I am reminded [about self-management]. Because like I said, so far this disease has been like in the background and has not had that much of an effect. You have to sort of like be more aware and disciplined. P17	…when I come to [the hospital] I am reminded [about self-management]. Because like I said, so far this disease has been like in the background and has not had that much of an effect. You have to sort of like be more aware and disciplined. P17	…when I come to [the hospital] I am reminded [about self-management]. Because like I said, so far this disease has been like in the background and has not had that much of an effect. You have to sort of like be more aware and disciplined. P17			There are some doctors that i recognize, but it changes a lot and often they are – they are these like doctors who are specializing. Earlier I have seen these like senior doctors who have been for a long – now there are these specializing doctors which has made me feel a little unsafe. P11
			[follow-ups] have been really important. Because then you can see the values, like in which direction they are going, and you get like motivation for it, like you have to – with diet and your weight and exercise and these kind of things, like you have pay attention to them. P17
			I will go to the lab again, so they will measure, then we will see what this diet has – what kind of impact it will have if I follow [the diet]. P6
Availability of information	But about the kidneys [the doctor] said that, that the itching might also be a result of [chronic kidney disease] P7	[CKD] has not been a huge like thing, but now of course we are discussing this dialysis treatment, so it will have an impact, and that is probably the biggest question – so now we are figuring that out, and I really get a lot of information here, like what that will then be like. P17	Well first I was shocked and scared, but I got used to the thought quite fast, and the more information I got the more I sort of yielded to it. But also calmed down, as this is treatable and I won’t die of this and I have time to sort of prepare for this treatment P12	I’ve clinged quite a lot to this understanding, like this is very important to me in whatever situation. As long as you are in a way in the dark, you will also feel sort of helpless. Like hey, what is this and what is going on and what will happen in the future and what then? So the less there is of this like uncertainty, the easier it is to cope with the situation in the right way and adapt to i…	And then this duration is clear. Is my disease chronic or temporary, like it is chronic and it will not go anywhere. It has been like clear from the very start when I got the diagnose and like I have had to accept that. P17	Well first I was shocked and scared, but I got used to the thought quite fast, and the more information I got the more I sort of yielded to it. But also calmed down, as this is treatable and I won’t die of this and I have time to sort of prepare for this treatment P12
	I don’t know how else I would know that I have [CKD] other than being told that I have a kidney disease. And I see, like from the blood tests and the laboratory results, there you can see it. P16		Like now [after seeing a dietitian] I know what I -- what I need to pay attention to in my diet. P5	There are a lot of familiar terms and medications, but like what do they actually do, I felt the need to know more. Like so far it has been sort of automated, like I pop the pills and they do their thing, but it would be good to know - and I do sort of know that some are for blood pressure etc, but I don’t know why I need all of them. Maybe [the education session] awoke some medical interest towa…		The thought of having to eat blood pressure medication was not nice. And worry. Well in the beginning yes when I was in the dark about things I was worried. But now that I’ve figured a lot of things out it is not that bad. And I think that might be what maintains the motivation to be healthy. Because you know there is a really important reason for it. P4
			If we think about this kidney disease then–the care, well. Maybe this information from the dietitian of course is part of this care, self-care. So that you get the right information P6
Active role of patient		It feels like I’m constantly having a conversation with my kidneys. Like I ask them all the time like, can you handle it if I drink this? Or can you handle it if I eat this? P13	[self-monitoring laboratory results] has been very important. Because then I have seen the values, like how they are changing, and that has motivated me to stick to my diet and keep an eye on my weight and exercise and stuff. Like I need to pay attention to those things. P17	I’ve clinged quite a lot to this understanding, like this is very important to me in whatever situation. As long as you are in a way in the dark, you will also feel sort of helpless. Like hey, what is this and what is going on and what will happen in the future and what then? So the less there is of this like uncertainty, the easier it is to cope with the situation in the right way and adapt to i…	I think that it is chronic. Of course with diet and exercise – with diet we can control this. In the sense that [the kidney values] would remain stable. But the kidney disease, like the root cause of it will remain P6	Like too much is going on. Like I ask myself why do I– this only happens to me. Like my siblings and all my– my dad and mome and grandma an everyone like are well. So I do think about and ask myself and– that makes me feel bad and sometimes it makes me cry. Like when I’m alone and think about why – like why is my life like this? [...] and I have to like take myself to the hospital all the time an…
Trust in healthcare	It has been quite confusing as I live healthy and I have never had any bloodpressure — or like issues with it. But with the kidney thing you have to eat the bloodpressure medication. Most likely for the rest of your life to protect the kidneys, so that they like work and such. It has been like a little confusing, but [i have received] very good care from [private health company] and then from [th…	That none of [the dialysis modalities] will not like – like it does not have an impact. It feels hard to believe that if you have this big robot next to you – or you need to sit next to it for three hours and stay still. Like thaat definitely has some kind of impact. P18	Well i don’t have anything to compare to. Like I have no way of knowing if I would not restrict my diet, like I don’t know if this illness would have progressed or gotten worse. So when it comes to diet I can’t really say. So I have just hoped and liked lived according to the recommendations in good faith and believed that there is a point to it. And I’m sure there is. I doubt they would emphasiz…	I trust that – or believe or whatever -- that the doctors know something [laugh] If they say that it is beneficial to use some medication that does thing x then I do believe that it is what the medication does [laugh] P15		I am worried [about CKD] in the sense that it is a very serious disease, and you have to take it like. Ehm. How would I put it – seriously and be smart about it. But I amm not like overly worried. Like I said, I feel like I am in safe hands and people know. My husband knows and everything. But like. [doctors and nurses] know more abut this and I trust that the will tell me and give me information…
			I trust that – or believe or whatever -- that the doctors know something [laugh] If they say that it is beneficial to use some medication that does thing x then I do believe that it is what the medication does [laugh] P15			Feels like I have to answer the same questions and explain the same things again when the doctor is always new, and I get a lot of different answers or different perspectives when the doctors change. Nurses have been really nice. But change in doctors is, I have sometimes felt that as untrustworthy, or like it feels like I am not getting the best possible care when doctors change. P11
Social support	It was nice that the first 15 minutes [of the info session] there were these people that have sort of like been further along [in their CKD progression]. Like they could tell like what will happen and what the treatment is. P18	I called [patient organization] and they said they can provide me with a [peer support] person, that someone could call me. And then someone called a few times. One like – probably a woman my age, but she was already in another situation. Like she had already received a transplant years ago and I was just starting – or I was like in the very beginning. So we were not like – we were not like on th…	I have had such a good misses who makes me the tastiest untasty food that I can eat. Like we have started to find some tricks to make the food tastier[...] [my wife] takes care of the grocery shopping and has studied what I can and cannot eat. I have not had the time to get into it myself when I am still working. P9		It was nice that the first 15 minutes [of the info session] there were these people that have sort of like been further along [in their CKD progression]. Like they could tell like what will happen and what the treatment is. P18	And the best thing is to meet friends and have a cup of coffee or tea, or whatever you drink. I don’t have any magic tricks [laugh] to get you through this. Friends are the best help. And there is not anyone my age I think– or I don’t think I know anyone who would not have had any health issues [...] like if I did not have any friends I would still be thinking about what would I do now P8
		Like you notice that they are like. Like old. And the people who [share experiences about dialysis on videos] were like these old pensioners. It does not say much to someone who is still working, or like to a young person [...] So when the pensioners were like [dialysis] does not impact my life at all. And then you are sort of like, well, they are home all day. It would be great to hear from some…	If I go out with my friends – if I go out to eat with my friends or my siblings or somewhere to some restaurant or something it has an impact on my life. Like what do I order? What do I drink? All the time I have to like think about my kidneys P13
